# Supplementary material for: The relationship between egg size and helper number in cooperative breeders: a meta-analysis across species
Source: PeerJ. 2017 Nov 24;5:e4028. doi: 10.7717/peerj.4028 (PMC5704713; doi:10.7717/peerj.4028)
Supplement: Supplemental Information 3 — All data extracted and used. Includes notes where several effect sizes were extracted from a single paper. [file peerj-05-4028-s003.txt]

EffectRef	StudyRef	Study	SpeciesName	Latin	name	SpeciesNo	MeasureType	n	mod(r)	r	Z	Variance	Inverse_variance	Notes for duplicate entries	Mothers_reduce_postnatal_investment	Reference	Helper_benefits_increase_linearly	Reference
1	1	Canestrari_et_al_2011	Carrion_crow	Corvus	corone	1	egg_vol	87	0.677048654	-0.677048654	-0.823644546	0.011904762	84		Yes	Canestrari, D., Marcos, J. M., & Baglione, V. (2007). Costs of chick provisioning in cooperatively breeding crows: an experimental study. Animal Behaviour, 73(2), 349-357.	Yes	Canestrari, D., Marcos, J. M., & Baglione, V. (2008). Reproductive success increases with group size in cooperative carrion crows, Corvus corone corone. Animal Behaviour, 75(2), 403-416.
2	2	Koenig_et_al_2009	Acorn_woodpecker	Melanerpes	formicivorus	2	egg_vol	386	0.090182467	-0.090182467	-0.090428148	0.002610966	383	groups with potentially more than two breeders	Yes	Koenig, W. D., & Walters, E. L. (2011). Brooding, provisioning, and compensatory care in the cooperatively breeding acorn woodpecker. Behavioral Ecology, 23(1), 181-190.	Yes	Koenig, W. D., & Walters, E. L. (2011). Brooding, provisioning, and compensatory care in the cooperatively breeding acorn woodpecker. Behavioral Ecology, 23(1), 181-190.
3	2	Koenig_et_al_2009	Acorn_woodpecker	Melanerpes	formicivorus	2	egg_vol	196	0.156362521	-0.156362521	-0.157655863	0.005181347	193	groups with two breeders plus non-breeding helpers	Yes	Koenig, W. D., & Walters, E. L. (2011). Brooding, provisioning, and compensatory care in the cooperatively breeding acorn woodpecker. Behavioral Ecology, 23(1), 181-190.	Yes	Koenig, W. D., & Walters, E. L. (2011). Brooding, provisioning, and compensatory care in the cooperatively breeding acorn woodpecker. Behavioral Ecology, 23(1), 181-190.
4	3	Paquet_et_al_2013	Sociable_weaver	Philetairus	socius	3	egg_mass	252	0.416241096	-0.416241096	-0.443136732	0.004016064	249		Yes	Doutrelant, C., & Covas, R. (2007). Helping has signalling characteristics in a cooperatively breeding bird. Animal Behaviour, 74(4), 739-747.	Yes	Covas, R., & Du Plessis, M. A. (2005). The effect of helpers on artificially increased brood size in sociable weavers (Philetairus socius). Behavioral Ecology and Sociobiology, 57(6), 631-636.
5	4	Russell_et_al_2007	Superb_fairy_wren	Malurus	cyaneus	4	egg_volume	96	0.229667224	-0.229667224	-0.233838132	0.010638298	94		Yes	Russell, A. F., Langmore, N. E., Gardner, J. L., & Kilner, R. M. (2008). Maternal investment tactics in superb fairy-wrens. Proceedings of the Royal Society of London B: Biological Sciences, 275(1630), 29-36.	Yes	Russell, A. F., Langmore, N. E., Cockburn, A., Astheimer, L. B., & Kilner, R. M. (2007). Reduced egg investment can conceal helper effects in cooperatively breeding birds. Science, 317(5840), 941-944.
6	5	Santos_Macedo_2011	Southern_lapwing	Vanellus	chilensis	5	egg_volume	74	0.090182467	-0.090182467	-0.090428148	0.014084507	71		Yes	Cerboncini, R. A. S. (2016) Grupos sociais e reproducao cooperativa em Vanellus chilensis. PhD Thesis, Parana. http://www.acervodigital.ufpr.br/bitstream/handle/1884/42007/R%20-%20T%20-%20RICARDO%20AUGUSTO%20SERPA%20CERBONCINI.pdf?sequence=1	NA	
7	6	Taborsky_et_al_2007	Neolamprogus_pulcher	Neolamprogus	pulcher	6	egg_mass	16	0.592664457	-0.592664457	-0.681763188	0.076923077	13		Yes	Z�ttl, M., Fischer, S., & Taborsky, M. (2013). Partial brood care compensation by female breeders in response to experimental manipulation of alloparental care. Animal behaviour, 85(6), 1471-1478.	Yes	Z�ttl, M., Fischer, S., & Taborsky, M. (2013). Partial brood care compensation by female breeders in response to experimental manipulation of alloparental care. Animal behaviour, 85(6), 1471-1478.
8	7	Santos_Nagakawa_2013	Dunnock	Prunella	modularis	7	egg_mass	124	0.073855981	0.073855981	0.07399071	0.008264463	121	Egg mass	No	Hatchwell, B. J., & Davies, N. B. (1990). Provisioning of nestlings by dunnocks, Prunella modularis, in pairs and trios compensation reactions by males and females. Behavioral Ecology and Sociobiology, 27(3), 199-209.	No	Hatchwell, B. J., & Davies, N. B. (1990). Provisioning of nestlings by dunnocks, Prunella modularis, in pairs and trios compensation reactions by males and females. Behavioral Ecology and Sociobiology, 27(3), 199-209.
9	7	Santos_Nagakawa_2013	Dunnock	Prunella	modularis	7	egg_vol	124	0.026246322	0.026246322	0.026252351	0.008264463	121	Egg volume	No	Hatchwell, B. J., & Davies, N. B. (1990). Provisioning of nestlings by dunnocks, Prunella modularis, in pairs and trios compensation reactions by males and females. Behavioral Ecology and Sociobiology, 27(3), 199-209.	No	Hatchwell, B. J., & Davies, N. B. (1990). Provisioning of nestlings by dunnocks, Prunella modularis, in pairs and trios compensation reactions by males and females. Behavioral Ecology and Sociobiology, 27(3), 199-209.
10	8	Lejeune_et_al_2016	Red-winged_fairy-wren	Malurus	elegans	8	egg_vol	292	0.041380294	-0.041380294	-0.041403938	0.003460208	289	Male helpers; comparisons within females	Yes	Russell, E., & Rowley, I. (2000). Demography and social organisation of the red-winged fairy-wren, Malurus elegans. Australian Journal of Zoology, 48(2), 161-200.	No	Brouwer, L., Pol, M., & Cockburn, A. (2014). The role of social environment on parental care: offspring benefit more from the presence of female than male helpers. Journal of animal ecology, 83(2), 491-503.
11	8	Lejeune_et_al_2016	Red-winged_fairy-wren	Malurus	elegans	8	egg_vol	292	0.024128651	0.024128651	0.024133335	0.003460208	289	Male helpers; comparison across females	Yes	Russell, E., & Rowley, I. (2000). Demography and social organisation of the red-winged fairy-wren, Malurus elegans. Australian Journal of Zoology, 48(2), 161-200.	No	Brouwer, L., Pol, M., & Cockburn, A. (2014). The role of social environment on parental care: offspring benefit more from the presence of female than male helpers. Journal of animal ecology, 83(2), 491-503.
12	8	Lejeune_et_al_2016	Red-winged_fairy-wren	Malurus	elegans	8	egg_vol	292	0.038374506	0.038374506	0.03839336	0.003460208	289	Female helpers; comparisons within females	Yes	Russell, E., & Rowley, I. (2000). Demography and social organisation of the red-winged fairy-wren, Malurus elegans. Australian Journal of Zoology, 48(2), 161-200.	Yes	Brouwer, L., Pol, M., & Cockburn, A. (2014). The role of social environment on parental care: offspring benefit more from the presence of female than male helpers. Journal of animal ecology, 83(2), 491-503.
13	8	Lejeune_et_al_2016	Red-winged_fairy-wren	Malurus	elegans	8	egg_vol	292	0.111803399	-0.111803399	-0.112272772	0.003460208	289	Female helpers; comparisons between females	Yes	Russell, E., & Rowley, I. (2000). Demography and social organisation of the red-winged fairy-wren, Malurus elegans. Australian Journal of Zoology, 48(2), 161-200.	Yes	Brouwer, L., Pol, M., & Cockburn, A. (2014). The role of social environment on parental care: offspring benefit more from the presence of female than male helpers. Journal of animal ecology, 83(2), 491-503.
14	9	Valencia_et_al_2016	Iberian_magpie	Cyanopica	cooki	9	egg_vol	272	0.02820346	-0.02820346	-0.028210942	0.003717472	269	Mother age inot ncluded	No	Valencia, J., De La Cruz, C., Carranza, J., & Mateos, C. (2006). Parents increase their parental effort when aided by helpers in a cooperatively breeding bird. Animal Behaviour, 71(5), 1021-1028.	Yes	Valencia, J., De La Cruz, C., Carranza, J., & Mateos, C. (2006). Parents increase their parental effort when aided by helpers in a cooperatively breeding bird. Animal Behaviour, 71(5), 1021-1028.
15	9	Valencia_et_al_2016	Iberian_magpie	Cyanopica	cooki	9	egg_vol	272	0.029349857	-0.029349857	-0.029358289	0.003717472	269	Mother age included	No	Valencia, J., De La Cruz, C., Carranza, J., & Mateos, C. (2006). Parents increase their parental effort when aided by helpers in a cooperatively breeding bird. Animal Behaviour, 71(5), 1021-1028.	Yes	Valencia, J., De La Cruz, C., Carranza, J., & Mateos, C. (2006). Parents increase their parental effort when aided by helpers in a cooperatively breeding bird. Animal Behaviour, 71(5), 1021-1028.
16	10	Santos_2016	Sociable_weaver	Philetairus	socius	3	egg_mass	227	0.265641723	-0.265641723	-0.272168769	0.004464286	224		Yes	Doutrelant, C., & Covas, R. (2007). Helping has signalling characteristics in a cooperatively breeding bird. Animal Behaviour, 74(4), 739-747.	Yes	Covas, R., & Du Plessis, M. A. (2005). The effect of helpers on artificially increased brood size in sociable weavers (Philetairus socius). Behavioral Ecology and Sociobiology, 57(6), 631-636.
17	11	Legge_2000	Laughing_kookaburra	Dacelo	novaeguineae	10	egg_vol	71	0.232025689	0.232025689	0.236329356	0.014705882	68	All helpers	No	Legge, S. (2000). Helper contributions in the cooperatively breeding laughing kookaburra: feeding young is no laughing matter. Animal Behaviour, 59(5), 1009-1018.	No	Legge, S. (2000). Helper contributions in the cooperatively breeding laughing kookaburra: feeding young is no laughing matter. Animal Behaviour, 59(5), 1009-1018.
18	11	Legge_2000	Laughing_kookaburra	Dacelo	novaeguineae	10	egg_vol	70	0.261905843	0.261905843	0.268153515	0.014925373	67	Male helpers	No	Legge, S. (2000). Helper contributions in the cooperatively breeding laughing kookaburra: feeding young is no laughing matter. Animal Behaviour, 59(5), 1009-1018.	No	Legge, S. (2000). Helper contributions in the cooperatively breeding laughing kookaburra: feeding young is no laughing matter. Animal Behaviour, 59(5), 1009-1018.
19	11	Legge_2000	Laughing_kookaburra	Dacelo	novaeguineae	10	egg_vol	70	0.067431436	0.067431436	0.067533919	0.014925373	67	Female helpers	No	Legge, S. (2000). Helper contributions in the cooperatively breeding laughing kookaburra: feeding young is no laughing matter. Animal Behaviour, 59(5), 1009-1018.	No	Legge, S. (2000). Helper contributions in the cooperatively breeding laughing kookaburra: feeding young is no laughing matter. Animal Behaviour, 59(5), 1009-1018.
20	12	Langmore_et_al_2016	Superb_fairy_wren	Malurus	cyaneus	4	egg_vol	432	0.015605976	-0.015605976	-0.015607243	0.002331002	429		Yes	Russell, A. F., Langmore, N. E., Gardner, J. L., & Kilner, R. M. (2008). Maternal investment tactics in superb fairy-wrens. Proceedings of the Royal Society of London B: Biological Sciences, 275(1630), 29-36.	Yes	Russell, A. F., Langmore, N. E., Cockburn, A., Astheimer, L. B., & Kilner, R. M. (2007). Reduced egg investment can conceal helper effects in cooperatively breeding birds. Science, 317(5840), 941-944.
