# Supplementary material for: The relationship between egg size and helper number in cooperative breeders: a meta-analysis across species
Source: PeerJ. 2017 Nov 24;5:e4028. doi: 10.7717/peerj.4028 (PMC5704713; doi:10.7717/peerj.4028)
Supplement: Supplemental Information 5 [file peerj-05-4028-s005.txt]

EffectRef	StudyRef	SpeciesNo	MeasureType	n	mod_r	r	Z	Variance	Inverse_variance	Mothers_reduce_postnatal_investment	Helper_benefits_increase_linearly
1	1	1	egg_vol	87	0.677048654	-0.677048654	-0.823644546	0.011904762	84	Yes	Yes
2	2	2	egg_vol	386	0.090182467	-0.090182467	-0.090428148	0.002610966	383	Yes	Yes
3	2	2	egg_vol	196	0.156362521	-0.156362521	-0.157655863	0.005181347	193	Yes	Yes
4	3	3	egg_mass	252	0.416241096	-0.416241096	-0.443136732	0.004016064	249	Yes	Yes
5	4	4	egg_volume	96	0.229667224	-0.229667224	-0.233838132	0.010638298	94	Yes	Yes
6	5	5	egg_volume	74	0.090182467	-0.090182467	-0.090428148	0.014084507	71	Yes	NA
7	6	6	egg_mass	16	0.592664457	-0.592664457	-0.681763188	0.076923077	13	Yes	Yes
8	7	7	egg_mass	124	0.073855981	0.073855981	0.07399071	0.008264463	121	No	No
9	7	7	egg_vol	124	0.026246322	0.026246322	0.026252351	0.008264463	121	No	No
10	8	8	egg_vol	292	0.041380294	-0.041380294	-0.041403938	0.003460208	289	Yes	No
11	8	8	egg_vol	292	0.024128651	0.024128651	0.024133335	0.003460208	289	Yes	No
12	8	8	egg_vol	292	0.038374506	0.038374506	0.03839336	0.003460208	289	Yes	Yes
13	8	8	egg_vol	292	0.111803399	-0.111803399	-0.112272772	0.003460208	289	Yes	Yes
14	9	9	egg_vol	272	0.02820346	-0.02820346	-0.028210942	0.003717472	269	No	Yes
15	9	9	egg_vol	272	0.029349857	-0.029349857	-0.029358289	0.003717472	269	No	Yes
16	10	3	egg_mass	227	0.265641723	-0.265641723	-0.272168769	0.004464286	224	Yes	Yes
17	11	10	egg_vol	71	0.232025689	0.232025689	0.236329356	0.014705882	68	No	No
18	11	10	egg_vol	70	0.261905843	0.261905843	0.268153515	0.014925373	67	No	No
19	11	10	egg_vol	70	0.067431436	0.067431436	0.067533919	0.014925373	67	No	No
20	12	4	egg_vol	432	0.015605976	-0.015605976	-0.015607243	0.002331002	429	Yes	Yes
